# Supplementary material for: Microbial Source Tracking as a Method of Determination of Beach Sand Contamination
Source: Int J Environ Res Public Health. 2022 Jun 28;19(13):7934. doi: 10.3390/ijerph19137934 (PMC9265816; doi:10.3390/ijerph19137934)
Supplement: Supplementary file 1 [file ijerph-19-07934-s001.zip]

Archive with 1 entries (1 files):
- ijerph-1752784-supplementary.pdf
